# Supplementary material for: Optimizing CO2 field flooding during sternotomy: In vitro confirmation of the Karolinska studies
Source: PLoS One. 2024 Jan 9;19(1):e0292669. doi: 10.1371/journal.pone.0292669 (PMC10775975; doi:10.1371/journal.pone.0292669)
Supplement: S1 File — This is the R code used to run the statistical analysis on the collected data. (TXT) [file pone.0292669.s001.txt]

# Set working directory ---------------------------------------------------

setwd(".../CO2")

# Set random seed ---------------------------------------------------------

set.seed(123)

# Load R packages ---------------------------------------------------------

library(readr)
library(splmm)
library(lmerTest)
library(caret)

# Load co2 data -----------------------------------------------------------

CO2data <- read_csv("~/CUSSB/Clelia/CO2/summaryCO2.csv")


# Prepare data for fitting ------------------------------------------------


# number of total observations
Ntot = nrow(CO2data)

# Get the covariates
Xco2 = data.frame(Targ = CO2data$Target_flow_rate, 
                  Diff = CO2data$Diffuser,
                  Pos = CO2data$Position, 
                  Ang = CO2data$Angle,  
                  stringsAsFactors = TRUE)
Xco2$Pos = factor(Xco2$Pos)
Xco2$Targ = factor(Xco2$Targ)
Xco2$Diff = factor(Xco2$Diff)
Xco2$Ang = factor(Xco2$Ang)


# Number of ccovariates
n_covariates = ncol(Xco2)


# Create fixed effect model matrix for the factor variables
dmy <- dummyVars("~Pos+Targ+Diff+Ang", data = Xco2)
DXco21 = predict(dmy, Xco2)[,-12]
DXco21 = cbind(Intercept=rep(1,Ntot),DXco21)


# Create random effect model matrix for the random intercept
Zco2=as.matrix(rep(1,Ntot))
reps = table(CO2data$N_run)
ID1 = rep(1:reps[1],each=length(reps))

# Model fitting  -----------------------------------------------------------

set.seed(123)

FIT11 = splmmTuning(y=scale(CO2data$Mean_pericardium,center = F), 
                    x=DXco21, 
                    z=Zco2, standardize = FALSE,
                    grp=ID1, lam1.seq = seq(5,0.001,length.out=50),CovOpt="nlminb",
                    lam2.seq = seq(1,0.001,length.out=50),
                    control = splmmControl(trace=1,maxIter=1000,maxArmijo=20))

save(FIT11, file = "FIT11.RData")

FIT12 = splmmTuning(y=scale(CO2data$Mean_pericardium,center = F), 
                    x=DXco22, 
                    z=Zco2, standardize = FALSE,
                    grp=ID1, lam1.seq = seq(5,0.001,length.out=50),CovOpt="nlminb",
                    lam2.seq = seq(1,0.001,length.out=50),
                    control = splmmControl(trace=1,maxIter=1000,maxArmijo=20))

save(FIT12, file = "FIT12.RData")


# Fit the selected variables ----------------------------------------------

FIT1_Lasso = list(peri=FIT11,vent=FIT21)
coefm1 =  round(sapply(FIT1_Lasso, function(x) x$best.fit$coefficients),4)

## Angle 0
dat11 = DXco21[,-1]
selected_coef11 = names(which(coefm1[-1,1]!=0))
dat21 = CO2data$Mean_pericardium
dat3 = ID1
dat_11= data.frame(Y=(dat21),dat11[,selected_coef11],ID=factor(dat3))
form11 = as.formula(paste("Y~",paste(colnames(dat_11)[-c(1,length(colnames(dat_11)))],collapse = "+"),"+(1|ID)"))
lmm.11 <- lmer(form11, data = dat_11) 
summary(lmm.11) 


selected_coef12 = names(which(coefm1[-1,2]!=0))
dat22 = CO2data$Mean_ventricle
dat_12= data.frame(Y=(dat22),dat11[,selected_coef12],ID=factor(dat3))
form12 = as.formula(paste("Y~",paste(colnames(dat_12)[-c(1,length(colnames(dat_12)))],collapse = "+"),"+(1|ID)"))
lmm.12 <- lmer(form12, data = dat_12) 
summary(lmm.12) 
