# Supplementary material for: Optimizing CO2 field flooding during sternotomy: In vitro confirmation of the Karolinska studies
Source: PLoS One. 2024 Jan 9;19(1):e0292669. doi: 10.1371/journal.pone.0292669 (PMC10775975; doi:10.1371/journal.pone.0292669)
Supplement: S2 File — This file contains CO2 concentration mean values for all the sampling spots obtained during plateau phase for each recording. This table was used as input for the statistical analysis in R. (CSV) [file pone.0292669.s002.csv]

Diffuser	Target_flow_rate	Mean_flow	Std_flow	Position	Angle	N_run	Mean_ventricle	Mean_pericardium	Mean_fat_level	Mean_skin_level	Mean_overflow	Mean_surgeon_mouth
Andocor	2	1.9764	0.021544	3	0	1	80.1055	74.3616	59.8133	4.1165	0.28441	0.066225
Andocor	2	1.9924	0.015573	3	0	2	75.0952	71.9902	60.594	7.3275	0.066695	0.059986
Andocor	2	1.9467	0.085235	3	0	3	64.9939	67.8804	56.0166	2.7197	0.069534	0.089927
Andocor	2	1.9749	0.054835	3	90	1	98.2389	93.1423	66.3797	3.0551	0.19419	0.07407
Andocor	2	1.9431	0.072113	3	90	2	98.1785	95.2007	65.2529	4.4164	0.06762	0.063698
Andocor	2	1.9824	0.066176	3	90	3	86.2721	89.0942	58.8572	1.7699	0.064406	0.073523
Andocor	2	1.9897	0.021439	6	0	1	70.6029	65.0195	56.7329	9.2935	1.9588	0.055749
Andocor	2	1.9728	0.029541	6	0	2	69.494	65.2008	58.4996	16.078	0.21685	0.05985
Andocor	2	1.9618	0.010716	6	0	3	57.2147	60.1295	56.1854	11.4458	0.29566	0.084265
Andocor	2	1.9215	0.13467	6	90	1	97.9493	89.8	68.7443	7.2735	0.26544	0.055203
Andocor	2	1.9429	0.013295	6	90	2	96.2065	91.9001	70.2333	5.8389	0.39654	0.061047
Andocor	2	2.0305	0.048472	6	90	3	86.2711	89.8793	70.8853	6.0587	0.057723	0.068874
Andocor	2	1.9666	0.019538	12	0	1	81.9714	76.0417	58.5662	1.2866	2.2415	0.054953
Andocor	2	2.0298	0.0096782	12	0	2	85.1813	81.2027	60.2708	1.6219	2.9327	0.066146
Andocor	2	1.9896	0.015558	12	0	3	69.9805	74.8121	57.2463	1.909	1.1932	0.07033
Andocor	2	1.9663	0.040285	12	90	1	98.1302	91.3035	58.4404	1.2415	1.733	0.048992
Andocor	2	1.9546	0.020516	12	90	2	98.1208	95.03	59.5987	1.1282	2.1072	0.061711
Andocor	2	1.9706	0.011806	12	90	3	85.7952	90.7069	58.9275	1.2901	0.7749	0.069808
Andocor	5	5.0458	0.047085	3	0	1	92.4382	85.9657	77.9778	8.1991	0.36778	0.065712
Andocor	5	5.0565	0.061059	3	0	2	89.2639	86.1783	78.1484	14.8541	0.46711	0.058034
Andocor	5	4.9995	0.034901	3	0	3	77.6286	81.2636	71.825	3.6924	0.40023	0.066332
Andocor	5	5.0792	0.028555	3	90	1	98.2805	95.7868	93.1098	7.1962	0.47944	0.067751
Andocor	5	5.0156	0.050801	3	90	2	98.2355	96.0267	92.4506	13.6871	0.36517	0.058976
Andocor	5	5.0204	0.016327	3	90	3	89.1139	92.6824	88.8645	3.1823	0.49595	0.080126
Andocor	5	5.0069	0.011515	6	0	1	84.9349	78.1027	75.0747	24.5729	3.1164	0.054466
Andocor	5	5.039	0.086684	6	0	2	79.2037	79.1071	75.0217	18.6821	1.468	0.057992
Andocor	5	4.9808	0.027324	6	0	3	69.9356	72.3821	70.5848	27.6755	0.42765	0.10107
Andocor	5	4.9442	0.0088589	6	90	1	98.2779	93.9015	93.5764	21.5081	2.2348	0.052958
Andocor	5	5.0618	0.075407	6	90	2	95.4911	94.7887	93.6059	17.5559	1.2386	0.057809
Andocor	5	4.9779	0.024902	6	90	3	88.6866	91.8581	92.1979	20.3833	0.086441	0.080776
Andocor	5	5.0718	0.10193	12	0	1	96.5508	88.3459	82.0407	2.3534	7.0536	0.045649
Andocor	5	4.9851	0.077214	12	0	2	89.4681	89.653	82.5362	3.7999	11.8085	0.060686
Andocor	5	4.9773	0.02243	12	0	3	80.9119	85.1923	78.9128	3.4205	5.8131	0.068718
Andocor	5	5.018	0.055132	12	90	1	98.2717	93.5157	90.7025	2.2522	6.3085	0.049409
Andocor	5	5.0631	0.072767	12	90	2	98.2786	97.035	90.8875	3.1592	7.9933	0.062949
Andocor	5	5.0197	0.078695	12	90	3	88.3146	91.7209	90.7626	3.2086	4.309	0.069747
Andocor	10	10.0598	0.051508	3	0	1	95.7867	88.6857	79.3801	26.5707	0.60481	0.070066
Andocor	10	10.0054	0.068093	3	0	2	85.6934	87.0341	72.6899	30.2833	1.4386	0.06495
Andocor	10	10.0784	0.043261	3	0	3	80.8521	85.0521	63.8773	22.6634	3.0315	0.057224
Andocor	10	10.0206	0.048342	3	90	1	98.2783	94.3446	94.447	15.1409	0.35215	0.061198
Andocor	10	10.0056	0.0508	3	90	2	93.1246	94.2322	92.2728	17.6809	1.3257	0.060446
Andocor	10	10.0375	0.11844	3	90	3	89.1826	92.8061	90.8014	6.6065	0.24168	0.10453
Andocor	10	10.0311	0.062563	6	0	1	83.8887	76.9978	72.4974	45.0847	3.7278	0.053847
Andocor	10	10.0334	0.060583	6	0	2	85.5662	82.138	75.8482	37.5662	1.2397	0.060423
Andocor	10	10.0701	0.045796	6	0	3	71.0066	73.593	69.5202	52.7455	10.7116	0.073804
Andocor	10	10.0215	0.049881	6	90	1	98.2791	93.7326	93.7569	53.4049	2.3261	0.059114
Andocor	10	10.1116	0.14551	6	90	2	98.2231	95.8675	95.1139	47.0402	0.77673	0.064843
Andocor	10	10.0727	0.047288	6	90	3	88.0463	91.144	91.4323	61.7907	9.1602	0.078863
Andocor	10	10.0503	0.052155	12	0	1	97.3451	89.4934	82.9875	6.3371	9.5239	0.045894
Andocor	10	10.0623	0.052397	12	0	2	97.8552	93.3779	81.9325	10.4336	11.0805	0.06928
Andocor	10	10.0517	0.053496	12	0	3	82.4805	86.0334	74.6721	16.3229	16.7101	0.071584
Andocor	10	10.0358	0.049974	12	90	1	98.2806	98.2806	98.2805	5.1793	13.4455	0.06975
Andocor	10	10.0517	0.050103	12	90	2	98.2635	96.3399	93.2912	7.1499	14.0463	0.062521
Andocor	10	10.0681	0.046618	12	90	3	89.4366	93.0091	93.3118	4.375	15.4937	0.099589
CarbonAid	2	1.9713	0.030068	3	0	1	70.8722	67.7513	55.8829	3.0315	0.495	0.061019
CarbonAid	2	1.9628	0.017417	3	0	2	66.1569	66.9101	56.3997	5.9212	0.14908	0.066544
CarbonAid	2	1.9576	0.0086006	3	0	3	58.7068	61.6642	53.5879	2.0804	0.066958	0.069592
CarbonAid	2	1.9645	0.0093285	3	90	1	98.2729	90.6282	65.6413	2.8578	0.061297	0.060651
CarbonAid	2	1.9758	0.040677	3	90	2	87.7334	87.6203	66.0329	3.7456	0.070015	0.059626
CarbonAid	2	2.0166	0.012036	3	90	3	84.6847	88.877	62.2153	1.8462	0.074442	0.070681
CarbonAid	2	1.9527	0.016276	6	0	1	68.822	62.8726	58.0546	10.3636	1.8268	0.077407
CarbonAid	2	2.0116	0.021172	6	0	2	58.3762	57.8161	53.36	9.5363	0.22376	0.052295
CarbonAid	2	1.9615	0.0081126	6	0	3	54.2348	56.5305	54.1097	10.708	0.069924	0.065081
CarbonAid	2	1.9132	0.15275	6	90	1	98.1416	92.3942	70.4659	5.4591	0.10074	0.071969
CarbonAid	2	1.9578	0.020264	6	90	2	88.5016	89.7545	73.0966	9.6921	0.23119	0.05569
CarbonAid	2	1.9691	0.010013	6	90	3	85.5419	89.7963	75.4469	9.9314	0.11863	0.05872
CarbonAid	2	1.9933	0.029952	12	0	1	81.7484	76.1545	56.5776	1.6093	2.2898	0.07317
CarbonAid	2	2.0016	0.063285	12	0	2	75.5731	75.1225	55.3618	1.5125	4.3503	0.081544
CarbonAid	2	1.9744	0.042296	12	0	3	64.2482	68.2107	52.8318	1.4707	1.2772	0.066208
CarbonAid	2	1.9529	0.01096	12	90	1	98.2654	93.9683	59.0566	1.427	1.7057	0.06191
CarbonAid	2	1.938	0.045349	12	90	2	90.4155	91.3812	57.5278	1.2883	2.7343	0.059513
CarbonAid	2	1.9646	0.0094444	12	90	3	85.092	89.959	56.4408	1.1002	0.98083	0.068735
CarbonAid	5	5.1061	0.11355	3	0	1	84.6541	84.0299	78.5578	5.6821	0.9538	0.058567
CarbonAid	5	4.9623	0.0073909	3	0	2	78.381	79.4103	74.3364	10.1403	0.66236	0.058472
CarbonAid	5	5.0598	0.046056	3	0	3	76.795	79.6552	75.1133	3.4154	0.057624	0.063813
CarbonAid	5	4.9519	0.0096798	3	90	1	98.2806	97.9631	96.5051	5.1224	0.48319	0.061164
CarbonAid	5	5.0433	0.012911	3	90	2	92.1693	93.2503	89.1934	10.3583	0.24866	0.052513
CarbonAid	5	5.0363	0.033207	3	90	3	88.781	92.5703	90.1017	4.2435	0.4036	0.070426
CarbonAid	5	5.0308	0.032175	6	0	1	87.2445	80.1407	79.2685	22.1954	4.1951	0.074887
CarbonAid	5	5.0537	0.008023	6	0	2	77.3282	77.6893	75.1479	23.909	5.6964	0.070544
CarbonAid	5	5.047	0.043571	6	0	3	74.4058	76.7244	74.776	27.4546	3.4011	0.069862
CarbonAid	5	5.0528	0.018962	6	90	1	98.2806	96.215	95.2221	20.5293	3.9562	0.067129
CarbonAid	5	5.0211	0.021936	6	90	2	92.892	93.3383	92.8922	23.0857	4.9324	0.062939
CarbonAid	5	5.0676	0.053933	6	90	3	87.9495	91.0633	91.4937	25.1148	0.08067	0.067181
CarbonAid	5	4.9786	0.0081252	12	0	1	93.9952	85.3068	76.902	1.083	1.9458	0.072485
CarbonAid	5	5.047	0.029332	12	0	2	86.9769	88.1017	79.2822	2.903	4.2012	0.05796
CarbonAid	5	5.0091	0.03341	12	0	3	81.3445	85.526	80.36	3.9876	3.5792	0.069969
CarbonAid	5	5.0151	0.0090339	12	90	1	97.5503	90.137	86.4531	1.1697	1.1608	0.063574
CarbonAid	5	5.0687	0.027711	12	90	2	92.7279	93.9351	88.8002	2.514	8.7669	0.058391
CarbonAid	5	4.9944	0.02059	12	90	3	89.6052	95.0737	89.6927	1.827	1.0635	0.039825
CarbonAid	10	9.942	0.10275	3	0	1	90.4953	89.4095	82.0649	11.4679	2.6164	0.06452
CarbonAid	10	9.9938	0.080797	3	0	2	86.7107	87.8835	83.2293	23.411	1.2831	0.074452
CarbonAid	10	10.0385	0.048841	3	0	3	84.6807	88.4321	86.1205	12.5536	0.7193	0.068741
CarbonAid	10	9.959	0.15532	3	90	1	98.2806	97.849	96.6425	10.7215	0.65973	0.06223
CarbonAid	10	10.0726	0.059684	3	90	2	94.2111	94.7827	91.7475	22.6315	1.9836	0.060661
CarbonAid	10	10.0503	0.095053	3	90	3	89.6219	93.4389	91.2022	8.2924	0.14936	0.069512
CarbonAid	10	10.061	0.070256	6	0	1	94.3395	87.1721	85.038	48.7083	2.8299	0.074248
CarbonAid	10	10.0422	0.049399	6	0	2	86.3514	88.1013	86.3846	50.1842	5.6714	0.058879
CarbonAid	10	10.0239	0.10415	6	0	3	76.3077	78.6787	77.509	51.1568	5.366	0.063322
CarbonAid	10	10.1182	0.047844	6	90	1	98.0726	90.2363	90.8887	44.3403	2.2395	0.058983
CarbonAid	10	10.0385	0.052184	6	90	2	93.9972	94.4172	94.519	53.2232	17.6758	0.066752
CarbonAid	10	10.0496	0.050258	6	90	3	90.6943	94.7209	96.0402	63.6744	10.2828	0.057856
CarbonAid	10	10.0527	0.062137	12	0	1	96.7057	88.9748	85.854	2.6456	1.8817	0.058633
CarbonAid	10	10.0531	0.050247	12	0	2	91.3149	91.7812	87.8811	10.338	13.9854	0.06814
CarbonAid	10	10.0192	0.040024	12	0	3	83.7715	86.9279	86.3216	10.3139	10.849	0.072949
CarbonAid	10	10.0788	0.047978	12	90	1	97.6954	90.3567	90.7524	1.9984	1.2213	0.074125
CarbonAid	10	10.059	0.050404	12	90	2	92.5887	93.5451	90.9483	4.1215	12.3004	0.060384
CarbonAid	10	10.0545	0.071316	12	90	3	87.7083	90.7944	92.0264	8.2222	11.418	0.097154
CarbonMini	2	1.889	0.082239	3	0	1	59.1355	54.7067	48.0107	1.9553	0.11641	0.058028
CarbonMini	2	1.9517	0.033637	3	0	2	69.8208	71.0076	62.9633	4.4833	0.067199	0.061133
CarbonMini	2	2.0115	0.0092178	3	0	3	62.4977	66.794	61.6969	2.2769	0.31447	0.0665
CarbonMini	2	1.9553	0.018658	3	90	1	93.3208	88.4484	52.4152	1.449	0.10292	0.06585
CarbonMini	2	1.9723	0.028536	3	90	2	91.0995	95.2673	70.1935	4.159	0.15578	0.060307
CarbonMini	2	1.9694	0.0083533	3	90	3	89.034	93.4626	64.9816	1.8854	0.18472	0.073117
CarbonMini	2	1.9455	0.015425	6	0	1	58.0842	53.4121	51.348	3.3193	1.47	0.060288
CarbonMini	2	2.045	0.011447	6	0	2	56.3977	58.6603	54.9109	20.6146	1.6149	0.057369
CarbonMini	2	1.9703	0.039887	6	0	3	52.7237	56.1252	55.114	6.8548	2.5709	0.062982
CarbonMini	2	1.9854	0.025483	6	90	1	98.2798	97.4483	70.2295	2.2244	0.067923	0.068817
CarbonMini	2	1.9893	0.061487	6	90	2	93.7789	94.6977	74.877	9.2208	0.5893	0.055789
CarbonMini	2	1.9908	0.016059	6	90	3	90.0127	95.707	78.4542	7.6347	0.64179	0.064198
CarbonMini	2	1.9341	0.1025	12	0	1	78.7034	75.9776	45.6752	0.35504	0.52972	0.075723
CarbonMini	2	1.9373	0.0075758	12	0	2	78.7063	79.9288	61.3637	1.2504	2.2331	0.055366
CarbonMini	2	1.9693	0.0089434	12	0	3	66.2748	71.2501	59.3184	1.6344	1.7028	0.062885
CarbonMini	2	1.9646	0.0099694	12	90	1	98.267	97.2001	42.3431	0.19276	0.36796	0.073557
CarbonMini	2	1.9683	0.01069	12	90	2	93.3737	97.2688	56.6693	0.72524	2.0744	0.060773
CarbonMini	2	1.9904	0.033375	12	90	3	88.5979	95.4874	59.6671	0.77014	1.0937	0.062414
CarbonMini	5	4.9953	0.0089781	3	0	1	72.6005	66.9449	58.7558	3.9228	0.17514	0.056254
CarbonMini	5	4.9698	0.012544	3	0	2	81.4998	83.0258	71.5612	12.5673	0.67505	0.056573
CarbonMini	5	5.0485	0.01464	3	0	3	76.6799	81.7746	72.9387	4.4225	0.31417	0.066924
CarbonMini	5	5.061	0.044073	3	90	1	96.8979	89.613	85.1726	2.649	0.10772	0.058568
CarbonMini	5	4.9915	0.010816	3	90	2	96.1394	97.2555	93.0426	11.6211	0.27274	0.059741
CarbonMini	5	5.0443	0.010242	3	90	3	92.9548	97.5981	94.2857	3.5952	0.49553	0.068886
CarbonMini	5	5.0197	0.01786	6	0	1	75.8816	72.6952	67.7841	7.3687	0.86073	0.07154
CarbonMini	5	5.0343	0.010916	6	0	2	65.8655	68.9643	62.6499	36.5105	3.9239	0.059221
CarbonMini	5	5.0596	0.032728	6	0	3	64.4749	68.4847	66.7108	26.399	4.415	0.066161
CarbonMini	5	5.1255	0.042292	6	90	1	98.2806	98.2134	98.107	4.3981	0.37998	0.085207
CarbonMini	5	5.0682	0.030618	6	90	2	96.271	97.3206	95.9299	47.7421	2.8139	0.060437
CarbonMini	5	5.0114	0.034879	6	90	3	92.4115	97.7513	98.1046	25.1414	4.5149	0.095107
CarbonMini	5	5.0336	0.020579	12	0	1	92.8889	89.282	62.6321	0.39939	1.3534	0.07136
CarbonMini	5	5.0635	0.011354	12	0	2	86.9345	90.924	74.7789	1.7116	5.0384	0.064489
CarbonMini	5	5.044	0.02756	12	0	3	77.0059	83.553	69.7436	2.7645	7.6165	0.063333
CarbonMini	5	5.0552	0.026135	12	90	1	98.2806	97.9539	83.7077	0.181	1.2066	0.066979
CarbonMini	5	5.0101	0.010259	12	90	2	95.8361	98.0749	92.8958	1.4733	5.5228	0.061786
CarbonMini	5	5.1044	0.049537	12	90	3	93.3004	98.0171	96.9092	1.4628	7.9426	0.06577
CarbonMini	10	10.0584	0.058464	3	0	1	82.2721	75.6762	66.2483	11.6556	1.432	0.065215
CarbonMini	10	10.0298	0.048133	3	0	2	83.737	85.07	74.4825	27.2149	0.9859	0.063814
CarbonMini	10	10.012	0.036678	3	0	3	78.6771	83.9878	70.5345	16.4046	1.6195	0.077919
CarbonMini	10	10.0067	0.063902	3	90	1	96.7779	89.1418	88.6451	4.2831	0.25319	0.06894
CarbonMini	10	10.2236	0.17311	3	90	2	94.4813	97.2845	94.5462	31.338	0.40607	0.067126
CarbonMini	10	10.0035	0.03979	3	90	3	91.7897	96.9355	97.5379	8.3903	0.94448	0.08257
CarbonMini	10	10.0041	0.027133	6	0	1	85.2168	81.784	77.0836	15.8327	1.6674	0.071792
CarbonMini	10	10.0525	0.053156	6	0	2	80.6567	80.9659	74.7281	42.8872	13.7403	0.062505
CarbonMini	10	10.0523	0.051397	6	0	3	70.8506	75.5781	75.5058	32.0355	16.3567	0.067386
CarbonMini	10	10.0751	0.043275	6	90	1	98.2806	98.1014	98.1647	22.155	2.0522	0.0827
CarbonMini	10	10.1093	0.10149	6	90	2	94.9227	97.7481	95.8651	68.5896	5.9708	0.062445
CarbonMini	10	10.0079	0.041246	6	90	3	92.4793	97.2426	98.093	59.5802	9.9732	0.090579
CarbonMini	10	10.055	0.050791	12	0	1	97.8842	93.478	76.2668	2.3719	4.2774	0.081081
CarbonMini	10	10.059	0.051117	12	0	2	93.6858	96.4883	89.2309	5.0459	5.7958	0.074231
CarbonMini	10	9.9803	0.034305	12	0	3	80.2807	85.655	69.1759	16.6242	11.7085	0.077387
CarbonMini	10	10.0465	0.06903	12	90	1	98.2806	98.0457	97.0302	0.20714	2.3004	0.070628
CarbonMini	10	9.9904	0.01497	12	90	2	96.7419	97.6608	94.5306	12.5405	17.1413	0.064029
CarbonMini	10	10.0042	0.027347	12	90	3	92.5322	97.7802	96.7786	2.0102	17.9549	0.060993
drainageCath	2	2.0014	0.015955	3	90	1	76.6516	74.2467	49.116	3.3264	0.12289	0.079122
drainageCath	2	1.9697	0.0092019	3	90	2	79.6031	75.7908	46.7267	2.9913	0.23328	0.069928
drainageCath	2	1.9612	0.075438	3	90	3	65.891	67.0377	44.2536	2.8405	0.44381	0.08645
drainageCath	2	2.0085	0.075379	6	90	1	78.6588	77.4096	55.1665	12.0811	1.1519	0.077271
drainageCath	2	1.9574	0.014828	6	90	2	83.1137	81.1981	50.2707	9.9444	1.2872	0.07411
drainageCath	2	2.0175	0.012266	6	90	3	67.4175	72.9945	48.2054	10.1102	2.28	0.063552
drainageCath	2	1.948	0.013798	12	90	1	86.517	85.6521	46.2036	1.1775	1.6484	0.065573
drainageCath	2	1.9504	0.12215	12	90	2	81.4004	79.3811	46.377	1.6824	3.3276	0.084788
drainageCath	2	1.9569	0.011173	12	90	3	73.7822	76.3924	43.5159	3.5204	1.54	0.088579
drainageCath	5	5.0432	0.011168	3	90	1	67.2287	66.8775	46.1756	9.5759	0.87457	0.074717
drainageCath	5	5.0474	0.03182	3	90	2	69.1689	62.3369	43.5507	11.2965	2.4285	0.074589
drainageCath	5	5.0081	0.056467	3	90	3	61.9145	64.0286	39.6398	11.0929	2.7473	0.085637
drainageCath	5	5.0309	0.0086367	6	90	1	51.4496	47.1777	37.727	29.3496	5.9802	0.091957
drainageCath	5	5.0078	0.021664	6	90	2	42.6736	44.2431	34.5706	31.1867	1.8259	0.072482
drainageCath	5	4.9796	0.012827	6	90	3	35.9249	42.6687	29.4624	22.4389	2.0398	0.077777
drainageCath	5	4.9717	0.0088873	12	90	1	74.6378	73.6486	52.0099	5.0187	4.1103	0.062533
drainageCath	5	5.0413	0.047739	12	90	2	77.7532	73.293	49.4629	5.4717	7.5899	0.070132
drainageCath	5	5.06	0.023858	12	90	3	74.4196	72.7989	53.0974	10.3077	5.7524	0.063067
drainageCath	10	10.0272	0.047131	3	90	1	44.3446	39.6032	25.1783	22.603	3.5973	0.10737
drainageCath	10	10.0107	0.05029	3	90	2	52.5103	44.5904	39.6622	21.9909	7.1788	0.12694
drainageCath	10	10.046	0.053561	3	90	3	42.0094	39.654	40.2256	16.8436	6.844	0.18127
drainageCath	10	10.0294	0.049646	6	90	1	30.9373	25.883	25.409	24.6049	6.2695	0.06845
drainageCath	10	10.0219	0.045175	6	90	2	37.7205	24.5725	26.3006	24.8071	2.5088	0.066256
drainageCath	10	10.0584	0.053372	6	90	3	22.9335	23.8385	20.8275	21.2069	7.6003	0.071223
drainageCath	10	10.0319	0.048999	12	90	1	44.7793	34.6109	30.0332	14.6052	6.0758	0.063714
drainageCath	10	10.0596	0.072562	12	90	2	45.7022	57.9547	28.4852	25.7423	3.2914	0.086698
drainageCath	10	10.052	0.056629	12	90	3	52.5791	43.438	36.3839	28.5284	9.7137	0.11021
Temed	2	1.8772	0.019622	3	0	1	69.0268	65.2425	57.1718	2.9118	0.50983	0.070074
Temed	2	1.9623	0.017828	3	0	2	53.8708	53.8455	50.1386	6.0589	0.14901	0.05594
Temed	2	1.9816	0.018372	3	0	3	60.0342	63.6724	56.3936	2.5091	0.19055	0.065572
Temed	2	1.9955	0.098045	3	90	1	98.1289	95.2456	66.0213	3.0896	0.47285	0.06522
Temed	2	1.9715	0.02034	3	90	2	88.5722	88.4274	65.6504	4.6511	0.3382	0.055721
Temed	2	1.9667	0.11308	3	90	3	89.4298	94.2859	63.9284	1.8948	0.11868	0.076439
Temed	2	1.9061	0.016818	6	0	1	53.1922	50.2996	47.5826	16.5825	0.75792	0.067611
Temed	2	2.0048	0.028174	6	0	2	48.8176	48.5741	46.6895	14.0768	1.1517	0.055752
Temed	2	1.9667	0.014556	6	0	3	45.6248	47.8423	46.922	15.2345	1.2666	0.075188
Temed	2	2.0063	0.043465	6	90	1	96.2892	90.6048	73.8021	12.5545	0.67546	0.064717
Temed	2	2.0162	0.040193	6	90	2	87.5296	86.7376	70.5778	5.6506	2.4813	0.052022
Temed	2	1.9577	0.076139	6	90	3	88.2854	93.6708	78.1766	7.4929	0.86238	0.071425
Temed	2	2.0238	0.020564	12	0	1	75.8825	71.4343	52.9726	0.52257	0.99172	0.062375
Temed	2	1.9945	0.015009	12	0	2	67.5929	67.7749	53.4488	0.88904	3.63	0.058951
Temed	2	1.9855	0.045343	12	0	3	61.7531	66.4291	53.926	1.4818	2.0959	0.056971
Temed	2	1.9476	0.022391	12	90	1	97.9278	93.3115	51.7143	0.4286	0.74387	0.061648
Temed	2	1.9684	0.019824	12	90	2	90.1037	90.6869	56.0346	0.73176	2.0113	0.056904
Temed	2	1.976	0.027152	12	90	3	87.1053	92.5316	56.7887	1.1959	1.023	0.063276
Temed	5	4.9882	0.012943	3	0	1	75.2942	71.4794	61.3218	12.0704	1.5469	0.066308
Temed	5	5.0379	0.0074389	3	0	2	61.9386	64.117	59.0583	10.6435	1.3044	0.072257
Temed	5	5.0349	0.036189	3	0	3	62.9462	67.3723	59.741	7.5797	0.76681	0.068864
Temed	5	5.0808	0.11235	3	90	1	98.2332	95.4092	93.9781	7.7576	1.3351	0.062993
Temed	5	5.0631	0.011128	3	90	2	90.2464	90.6227	88.5046	11.106	0.72944	0.05011
Temed	5	5.0333	0.044037	3	90	3	91.0462	95.9207	93.408	3.341	0.10481	0.066158
Temed	5	4.9805	0.064178	6	0	1	52.3105	49.5235	47.6798	25.7795	1.2945	0.061461
Temed	5	5.0109	0.026462	6	0	2	53.3564	52.3893	52.08	24.5203	1.8373	0.062112
Temed	5	5.0478	0.029687	6	0	3	53.8684	56.6969	56.0386	20.6725	9.8088	0.06227
Temed	5	5.0549	0.07647	6	90	1	97.0727	93.3228	92.6387	35.5817	0.59323	0.058859
Temed	5	5.0584	0.0082948	6	90	2	88.4537	88.4559	88.0904	29.9627	1.7775	0.065884
Temed	5	5.0355	0.096872	6	90	3	89.2062	93.8403	94.755	28.3019	5.4604	0.068551
Temed	5	4.8998	0.015246	12	0	1	82.0104	78.3143	62.7834	1.299	1.0127	0.061817
Temed	5	5.0545	0.030635	12	0	2	73.0671	76.8513	63.5203	3.8168	5.5633	0.067462
Temed	5	5.0612	0.014877	12	0	3	65.1125	70.1471	55.8222	5.054	3.3004	0.065603
Temed	5	4.9732	0.012149	12	90	1	98.2241	94.6158	88.6101	0.48877	0.99056	0.062638
Temed	5	5.0167	0.040189	12	90	2	88.563	89.4834	85.8086	1.5063	5.3519	0.070138
Temed	5	5.031	0.097267	12	90	3	92.4906	97.5572	95.4197	1.9244	6.5945	0.07627
Temed	10	10.031	0.046728	3	0	1	80.3469	76.4555	69.0052	11.3782	2.6674	0.064766
Temed	10	10.0669	0.052354	3	0	2	60.9966	60.3727	55.1434	19.3145	1.3637	0.059072
Temed	10	10.0232	0.044544	3	0	3	69.7346	75.2129	66.5194	9.1805	1.7691	0.068124
Temed	10	9.9788	0.016889	3	90	1	98.0776	95.7856	93.1467	18.9882	2.6134	0.063551
Temed	10	10.0134	0.045218	3	90	2	89.1759	89.9991	89.3751	27.2938	3.1093	0.059773
Temed	10	10.032	0.047114	3	90	3	90.364	95.151	93.8146	6.5434	0.14607	0.06102
Temed	10	9.9981	0.021197	6	0	1	54.308	52.1143	48.5853	37.4079	1.7301	0.060017
Temed	10	10.0499	0.050487	6	0	2	53.7545	53.5958	52.5024	36.9661	1.8408	0.059018
Temed	10	10.0168	0.042852	6	0	3	49.9752	51.9594	50.7441	40.6744	9.4842	0.074658
Temed	10	10.0509	0.050433	6	90	1	96.4084	91.5929	90.9347	78.823	0.82587	0.062912
Temed	10	10.0209	0.048179	6	90	2	88.158	89.1574	87.1069	78.7137	4.2057	0.060827
Temed	10	10.0366	0.048393	6	90	3	88.99	92.985	93.9808	72.0261	16.7633	0.096933
Temed	10	10.2684	0.20956	12	0	1	80.1981	77.5842	69.4138	3.8689	1.4615	0.061557
Temed	10	10.0371	0.049826	12	0	2	72.2688	76.4469	71.334	6.9087	8.6092	0.079365
Temed	10	10.0416	0.050158	12	0	3	62.8828	68.0467	62.5147	8.525	4.2925	0.068155
Temed	10	9.9475	0.018569	12	90	1	98.183	95.0646	93.9027	0.66963	1.1738	0.0596
Temed	10	10.0515	0.049984	12	90	2	91.4709	90.8926	88.2647	3.1935	17.993	0.060945
Temed	10	10.0318	0.050487	12	90	3	91.7247	97.2164	96.8015	5.2681	21.9868	0.087848
